# Supplementary material for: Chemiluminescence Immunoassay and Enzyme-Linked Immunosorbent Assay in the Diagnosis of Pemphigoid and Pemphigus: A Comparative Study
Source: Int J Mol Sci. 2026 Jul 14;27(14):6272. doi: 10.3390/ijms27146272 (PMC13411565; doi:10.3390/ijms27146272)
Supplement: Supplementary file 1 [file ijms-27-06272-s001.zip]

Archive with 1 entries (1 files):
- ijms-4255940-supplementary.pdf
